# Supplementary material for: Resolving kinetic intermediates during the regulated assembly and disassembly of fusion pores
Source: Nat Commun. 2020 Jan 13;11:231. doi: 10.1038/s41467-019-14072-7 (PMC6957489; doi:10.1038/s41467-019-14072-7)
Supplement: Supplementary file 3 — Source data file [file 41467_2019_14072_MOESM3_ESM.xlsx]

## Sheet: Figure 1e
Figure 1e
	ND type	Experimental conditions		Batch number for ND preparation	Number of occasions pore formed	Number of occasions pore didn't form
		[Ca2+]	[syt1]
	ND3S	Minus	Minus	1	4	5
				2	6	4
				3	6	5
		Plus	Minus	1	4	3
				2	3	4
				3	3	3
		Minus	Plus	1	3	11
				2	3	9
				3	2	12
		Plus	Plus	1	6	1
				2	5	2
				3	4	2
	ND3L	Minus	Minus	1	0	10
				2	0	10
				3	0	10
		Plus	Minus	1	0	10
				2	0	10
				3	0	10
		Minus	Plus	1	1	5
				2	1	6
				3	1	6
		Plus	Plus	1	5	1
				2	6	2
				3	5	1
	ND9L	Minus	Minus	1	7	0
				2	6	1
				3	6	0
		Plus	Minus	1	10	0
				2	5	0
				3	5	0
		Minus	Plus	1	3	4
				2	2	4
				3	3	4
		Plus	Plus	1	7	1
				2	5	2
				3	4	1

## Sheet: Figure 2a
Figure 2a
	ND type	Experimental conditions		Batch number for ND preparation	Conductance values for individual pores (in pS)
		[Ca2+]	[syt1]
	ND3S	Minus	Minus	1	14.8735	150.934	34.9059	279.235
				2	194.988	114.107	76.923	264.109	337.516	15.9274
				3	50.4486	91.767	301.602	226.609	399.102	305.214
		Plus	Minus	1	9.00937	258.667	92.4105	115.237
				2	197.442	24.2737	339.27
				3	399.27	489.947	32.235
		Minus	Plus	1	14.8735	154.271	69.0588
				2	119.988	42.9486	264.258
				3	84.545	126.066
		Plus	Plus	1	266.764	279.949	339.117	372.928	422.742	486.15
				2	489.199	490.268	520.274	468.243	420.861
				3	441.11	425.385	402.865	394.61
	ND9L	Minus	Minus	1	180.934	615.093	300.942	789.109	487.594	532.593	563.434
				2	691.842	432.326	189.109	638.435	676.598	571.609
				3	885.934	759.109	376.594	735.934	562.235	585.934
		Plus	Minus	1	825.938	504.109	266.567	943.056	319.839	154.272	391.767	301.766	540.029	795.092
				2	433.824	480.926	562.592	345.161	524.374
				3	643.168	596.829	500.885	691.765	190.896
		Minus	Plus	1	279.375	40.649	312.256
				2	151.575	317.325
				3	416.448	249.375	250.214
		Plus	Plus	1	620.559	461.893	564.267	1217.44	444.259	650.236	916.844
				2	991.767	1217.44	646.774	714.267	1419.27
				3	942.186	880.519	886.767	842.571

## Sheet: Figure 2c
Figure 2c
	ND type	Experimental conditions		Batch number for ND preparation	Experimental trials	Number of exponentials for pore opening	Number of exponentials for pore closure
		[Ca2+]	[syt1]
	ND3S	Plus	Minus	1	Trial 1	3	1
					Trial 2	3	1
					Trial 3	4	1
					Trial 4	3	1
				2	Trial 1	2	1
					Trial 2	3	1
					Trial 3	3	1
				3	Trial 1	4	1
					Trial 2	2	1
					Trial 3	3	1
		Minus	Plus	1	Trial 1	3	1
					Trial 2	4	1
					Trial 3	1	1
				2	Trial 1	3	1
					Trial 2	3	1
					Trial 3	4	1
				3	Trial 1	1	1
					Trial 2	3	1
		Plus	Plus	1	Trial 1	1	2
					Trial 2	1	3
					Trial 3	1	3
					Trial 4	1	2
					Trial 5	1	2
					Trial 6	1	3
				2	Trial 1	1	2
					Trial 2	1	2
					Trial 3	1	2
					Trial 4	1	2
					Trial 5	1	2
				3	Trial 1	1	3
					Trial 2	1	3
					Trial 3	1	4
	ND9L	Plus	Minus	1	Trial 1	2	2
					Trial 2	1	2
					Trial 3	1	1
					Trial 4	1	3
					Trial 5	2	2
					Trial 6	2	2
					Trial 7	2	1
					Trial 8	3	1
					Trial 9	2	1
					Trial 10	2	3
				2	Trial 1	2	3
					Trial 2	1	3
					Trial 3	1	3
					Trial 4	1	2
					Trial 5	2	3
				3	Trial 1	2	3
					Trial 2	1	2
					Trial 3	3	3
					Trial 4	2	3
					Trial 5	1	2
		Minus	Plus	1	Trial 1	3	1
					Trial 2	3	1
					Trial 3	3	1
				2	Trial 1	2	1
					Trial 2	1	2
				3	Trial 1	1	1
					Trial 2	2	1
					Trial 3	2	1
		Plus	Plus	1	Trial 1	1	2
					Trial 2	2	3
					Trial 3	2	1
					Trial 4	1	2
					Trial 5	1	4
					Trial 6	1	3
					Trial 7	1	2
				2	Trial 1	1	1
					Trial 2	1	1
					Trial 3	1	2
					Trial 4	1	4
					Trial 5	1	2
				3	Trial 1	1	3
					Trial 2	3	3
					Trial 3	2	2
					Trial 4	1	2

## Sheet: Figure 2e
Figure 2e
	ND type	Experimental conditions		Batch number for ND preparation	Number of occasions pore formed	Number of occasions pore didn't form
		[Ca2+]	[syt1]
	ND3S	Minus	WT syt1	1	3	11
				2	3	9
				3	2	12
		Plus	WT syt1	1	6	1
				2	5	2
				3	4	2
		Minus	syt1 CLM	1	1	7
				2	0	5
				3	0	7
		Plus	syt1 CLM	1	1	6
				2	1	7
				3	0	5

## Sheet: Figure 3c
Figure 3c
	ND type	Experimental conditions			Fraction of time pore open
		[Ca2+]	[syt1]	PIP2
	ND3S	Plus	Plus	Plus	0.900203
		Plus	Plus	Minus	0.591562

## Sheet: Figure 5c
Figure 5c
	ND type	Experimental conditions			Fraction of time pore open
		[Ca2+]	[syt1]	cd-syb2
	ND9L	Plus	Minus	Minus	0.99
		Plus	Minus	Plus	0.282
		Plus	Plus	Minus	0.9656
		Minus	Plus	Minus	0.9756
		Minus	Plus	Plus	0.9895

## Sheet: Supplementary fig. 3a
Supplementary fig. 3a
	ND type	Experimental conditions		Batch number for ND preparation	Conductance values for individual pores (in pS)
		[Ca2+]	[syt1]
	ND3S	Minus	Minus	1	14.8735	150.934	34.9059	279.235
				2	194.988	114.107	76.923	264.109	337.516	15.9274
				3	50.4486	91.767	301.602	226.609	399.102	305.214
		Plus	Minus	1	9.00937	258.667	92.4105	115.237
				2	197.442	24.2737	339.27
				3	399.27	489.947	32.235
		Minus	Plus	1	14.8735	154.271	69.0588
				2	119.988	42.9486	264.258
				3	84.545	126.066
		Plus	Plus	1	266.764	279.949	339.117	372.928	422.742	486.15
				2	489.199	490.268	520.274	468.243	420.861
				3	441.11	425.385	402.865	394.61
	ND9L	Minus	Minus	1	180.934	615.093	300.942	789.109	487.594	532.593	563.434
				2	691.842	432.326	189.109	638.435	676.598	571.609
				3	885.934	759.109	376.594	735.934	562.235	585.934
		Plus	Minus	1	825.938	504.109	266.567	943.056	319.839	154.272	391.767	301.766	540.029	795.092
				2	433.824	480.926	562.592	345.161	524.374
				3	643.168	596.829	500.885	691.765	190.896
		Minus	Plus	1	279.375	40.649	312.256
				2	151.575	317.325
				3	416.448	249.375	250.214
		Plus	Plus	1	620.559	461.893	564.267	1217.44	444.259	650.236	916.844
				2	991.767	1217.44	646.774	714.267	1419.27
				3	942.186	880.519	886.767	842.571

## Sheet: Supplementary fig. 3b
Supplementary fig. 3b
	ND type	Experimental conditions		Diameter (average, in nm)
		[Ca2+]	[syt1]
	ND3S	Minus	Minus	1.56002
		Plus	Minus	1.76156
		Minus	Plus	1.21203
		Plus	Plus	2.5161
	ND9L	Minus	Minus	2.97722
		Plus	Minus	2.78918
		Minus	Plus	2.1098
		Plus	Plus	3.87062

## Sheet: Supplementary fig. 7f
Supplementary fig. 7f
	ND type	Experimental conditions			Number of occasions pore formed	Number of occasions pore didn't form
		[Ca2+]	[syt1]	PIP2
	ND3S	Minus	Plus	Plus	8	32
		Plus	Plus	Plus	15	5
		Minus	Plus	Minus	2	18
		Plus	Plus	Minus	14	6
	ND3L	Minus	Plus	Plus	3	17
		Plus	Plus	Plus	16	4
		Minus	Plus	Minus	0	20
		Plus	Plus	Minus	16	4

## Sheet: Supplementary fig. 11a
Supplementary fig. 11a
	ND type	Experimental conditions			Fraction of pore transitions
		[Ca2+]	[syt1]	α-SNAP, NSF, ATP, Mg2+	O --> P --> C	O --> C	C --> P --> O	C --> O
	ND3S	Plus	Plus	Plus	0.70362	0.29638	0.748532	0.251468
